# Supplementary material for: Oligomers of cyclopentadithiophene-vinylene in aromatic and quinoidal versions and redox species with intermediate forms
Source: Chem Sci. 2017 Sep 27;8(12):8106–14. doi: 10.1039/c7sc02756g (PMC5855126; doi:10.1039/c7sc02756g)
Supplement: Supplementary file 2 [file SC-008-C7SC02756G-s002.cif]

# Electronic Supplementary Material (ESI) for Chemical Science.
# This journal is © The Royal Society of Chemistry 2017

####################################################################### 
# 
# This file contains crystal structure data downloaded from the 
# Cambridge Structural Database (CSD) hosted by the Cambridge 
# Crystallographic Data Centre (CCDC).
# 
# Full information about CCDC data access policies and citation 
# guidelines are available at http://www.ccdc.cam.ac.uk/access/V1 
# 
# Audit and citation data items may have been added by the CCDC. 
# Please retain this information to preserve the provenance of 
# this file and to allow appropriate attribution of the data. 
# 
#######################################################################

data_TedBr2
_database_code_depnum_ccdc_archive 'CCDC 1570290'
_audit_update_record             
;
2017-08-22 deposited with the CCDC.
2017-09-27 downloaded from the CCDC.
;
_audit_creation_method           SHELXL-2016/6
_shelx_SHELXL_version_number     2016/6
_chemical_name_systematic        ?
_chemical_name_common            ?
_chemical_melting_point          ?
_chemical_formula_moiety         'C44 H58 Br2 S4'
_chemical_formula_sum            'C44 H58 Br2 S4'
_chemical_formula_weight         874.96

loop_
_atom_type_symbol
_atom_type_description
_atom_type_scat_dispersion_real
_atom_type_scat_dispersion_imag
_atom_type_scat_source
C C 0.0033 0.0016 'International Tables Vol C Tables 4.2.6.8 and 6.1.1.4'
H H 0.0000 0.0000 'International Tables Vol C Tables 4.2.6.8 and 6.1.1.4'
S S 0.1246 0.1234 'International Tables Vol C Tables 4.2.6.8 and 6.1.1.4'
Br Br -0.2901 2.4595 'International Tables Vol C Tables 4.2.6.8 and 6.1.1.4'

_space_group_crystal_system      triclinic
_space_group_IT_number           2
_space_group_name_H-M_alt        'P -1'
_space_group_name_Hall           '-P 1'

_shelx_space_group_comment       
;
The symmetry employed for this shelxl refinement is uniquely defined
by the following loop, which should always be used as a source of
symmetry information in preference to the above space-group names.
They are only intended as comments.
;

loop_
_space_group_symop_operation_xyz
'x, y, z'
'-x, -y, -z'

_cell_length_a                   12.463(2)
_cell_length_b                   13.493(3)
_cell_length_c                   15.328(3)
_cell_angle_alpha                64.971(5)
_cell_angle_beta                 73.140(5)
_cell_angle_gamma                82.198(6)
_cell_volume                     2234.9(7)
_cell_formula_units_Z            2
_cell_measurement_temperature    173(2)
_cell_measurement_reflns_used    16515
_cell_measurement_theta_min      3.04
_cell_measurement_theta_max      26.48

_exptl_crystal_description       prism
_exptl_crystal_colour            orange
_exptl_transmission_factor_min   ?
_exptl_transmission_factor_max   ?
_exptl_crystal_size_max          0.800
_exptl_crystal_size_mid          0.290
_exptl_crystal_size_min          0.100
_exptl_crystal_density_diffrn    1.300
_exptl_crystal_density_meas      ?
_exptl_crystal_density_method    'not measured'
_exptl_crystal_F_000             912.00
_exptl_absorpt_coefficient_mu    2.034
_exptl_absorpt_correction_type   multi-scan
_exptl_absorpt_process_details   'REQAB (Rigaku, 1998)'
_exptl_absorpt_correction_T_min  0.541
_exptl_absorpt_correction_T_max  0.816
_diffrn_ambient_temperature      173(2)
_diffrn_radiation_wavelength     0.71075
_diffrn_radiation_type           MoK\a
_diffrn_source                   'sealed X-ray tube'
_diffrn_measurement_device_type  'Rigaku XtaLAB mini'
_diffrn_measurement_method       \w
_diffrn_detector_area_resol_mean 6.849
_diffrn_reflns_number            21589
_diffrn_reflns_av_unetI/netI     0.0590
_diffrn_reflns_av_R_equivalents  0.0476
_diffrn_reflns_limit_h_min       -15
_diffrn_reflns_limit_h_max       15
_diffrn_reflns_limit_k_min       -16
_diffrn_reflns_limit_k_max       16
_diffrn_reflns_limit_l_min       -19
_diffrn_reflns_limit_l_max       19
_diffrn_reflns_theta_min         3.037
_diffrn_reflns_theta_max         26.373
_diffrn_reflns_theta_full        25.242
_diffrn_measured_fraction_theta_max 0.997
_diffrn_measured_fraction_theta_full 0.998
_diffrn_reflns_Laue_measured_fraction_max 0.997
_diffrn_reflns_Laue_measured_fraction_full 0.998
_diffrn_reflns_point_group_measured_fraction_max 0.997
_diffrn_reflns_point_group_measured_fraction_full 0.998
_reflns_number_total             9121
_reflns_number_gt                6047
_reflns_threshold_expression     'I > 2\s(I)'
_reflns_Friedel_coverage         0.000
_reflns_Friedel_fraction_max     .
_reflns_Friedel_fraction_full    .

_reflns_special_details          
;
 Reflections were merged by SHELXL according to the crystal
 class for the calculation of statistics and refinement.
 
 _reflns_Friedel_fraction is defined as the number of unique
 Friedel pairs measured divided by the number that would be
 possible theoretically, ignoring centric projections and
 systematic absences.
;

_computing_data_collection       ?
_computing_cell_refinement       ?
_computing_data_reduction        ?
_computing_structure_solution    ?
_computing_structure_refinement  'SHELXL-2016/6 (Sheldrick, 2016)'
_computing_molecular_graphics    ?
_computing_publication_material  ?
_refine_special_details          ?
_refine_ls_structure_factor_coef Fsqd
_refine_ls_matrix_type           full
_refine_ls_weighting_scheme      calc
_refine_ls_weighting_details     
'w=1/[\s^2^(Fo^2^)+(0.0600P)^2^+1.1662P] where P=(Fo^2^+2Fc^2^)/3'
_atom_sites_solution_primary     ?
_atom_sites_solution_secondary   ?
_atom_sites_solution_hydrogens   geom
_refine_ls_hydrogen_treatment    constr
_refine_ls_extinction_method     none
_refine_ls_extinction_coef       .
_refine_ls_number_reflns         9121
_refine_ls_number_parameters     606
_refine_ls_number_restraints     144
_refine_ls_R_factor_all          0.0892
_refine_ls_R_factor_gt           0.0543
_refine_ls_wR_factor_ref         0.1433
_refine_ls_wR_factor_gt          0.1248
_refine_ls_goodness_of_fit_ref   1.028
_refine_ls_restrained_S_all      1.038
_refine_ls_shift/su_max          0.000
_refine_ls_shift/su_mean         0.000

loop_
_atom_site_label
_atom_site_type_symbol
_atom_site_fract_x
_atom_site_fract_y
_atom_site_fract_z
_atom_site_U_iso_or_equiv
_atom_site_adp_type
_atom_site_occupancy
_atom_site_site_symmetry_order
_atom_site_calc_flag
_atom_site_refinement_flags_posn
_atom_site_refinement_flags_adp
_atom_site_refinement_flags_occupancy
_atom_site_disorder_assembly
_atom_site_disorder_group
Br1 Br -0.47348(4) 0.60195(5) -0.45039(3) 0.07957(19) Uani 1 1 d . . . . .
Br2 Br 0.04546(5) 0.00406(4) 0.18725(3) 0.07371(18) Uani 1 1 d . . . . .
S1 S -0.33387(8) 0.51019(9) -0.29323(7) 0.0545(3) Uani 1 1 d . . . . .
S2 S -0.13907(8) 0.48457(8) -0.11674(6) 0.0460(2) Uani 1 1 d . . . . .
S3 S -0.03545(9) 0.14894(8) -0.00389(7) 0.0527(3) Uani 1 1 d . . . . .
S4 S -0.03827(8) 0.34791(8) -0.28841(6) 0.0474(2) Uani 1 1 d . . . . .
C1 C -0.3832(3) 0.6241(4) -0.3805(3) 0.0576(11) Uani 1 1 d . . . . .
C2 C -0.3502(3) 0.7210(4) -0.3910(3) 0.0641(11) Uani 1 1 d . . . . .
H2 H -0.369342 0.790700 -0.435999 0.077 Uiso 1 1 calc R U . . .
C3 C -0.2826(3) 0.7032(3) -0.3249(3) 0.0550(10) Uani 1 1 d D . . . .
C4 C -0.2666(3) 0.5942(3) -0.2689(3) 0.0476(9) Uani 1 1 d . . . . .
C5 C -0.1966(3) 0.5853(3) -0.2046(2) 0.0434(8) Uani 1 1 d . . . . .
C6 C -0.1700(3) 0.6883(3) -0.2217(3) 0.0517(9) Uani 1 1 d D . . . .
C7 C -0.1019(3) 0.6874(3) -0.1617(3) 0.0517(9) Uani 1 1 d . . . . .
H7 H -0.075561 0.751422 -0.163817 0.062 Uiso 1 1 calc R U . . .
C8 C -0.0783(3) 0.5827(3) -0.1000(2) 0.0429(8) Uani 1 1 d . . . . .
C9 C -0.0123(3) 0.5513(3) -0.0289(2) 0.0428(8) Uani 1 1 d . . . . .
H9 H 0.016390 0.608771 -0.022261 0.051 Uiso 1 1 calc R U . . .
C10 C -0.2150(6) 0.7767(5) -0.3066(5) 0.0560(16) Uani 0.767(4) 1 d D . P A 1
C11 C -0.1200(7) 0.8376(8) -0.3966(9) 0.066(2) Uani 0.767(4) 1 d D . P A 1
H11A H -0.153572 0.890480 -0.450141 0.079 Uiso 0.767(4) 1 calc R U P A 1
H11B H -0.079642 0.880176 -0.377290 0.079 Uiso 0.767(4) 1 calc R U P A 1
C12 C -0.0352(12) 0.7674(8) -0.4391(13) 0.073(3) Uani 0.767(4) 1 d D . P A 1
H12A H -0.002994 0.712731 -0.385344 0.088 Uiso 0.767(4) 1 calc R U P A 1
H12B H -0.074517 0.726993 -0.461301 0.088 Uiso 0.767(4) 1 calc R U P A 1
C13 C 0.0595(7) 0.8304(6) -0.5255(7) 0.076(2) Uani 0.767(4) 1 d D . P A 1
H13A H 0.029720 0.872387 -0.584483 0.092 Uiso 0.767(4) 1 calc R U P A 1
H13B H 0.087490 0.883590 -0.508711 0.092 Uiso 0.767(4) 1 calc R U P A 1
C14 C 0.1557(7) 0.7606(6) -0.5526(5) 0.0715(19) Uani 0.767(4) 1 d D . P A 1
H14A H 0.127104 0.707460 -0.569050 0.086 Uiso 0.767(4) 1 calc R U P A 1
H14B H 0.184580 0.718302 -0.493116 0.086 Uiso 0.767(4) 1 calc R U P A 1
C15 C 0.2519(6) 0.8195(6) -0.6378(6) 0.098(2) Uani 0.767(4) 1 d D . P A 1
H15A H 0.276147 0.877324 -0.624221 0.118 Uiso 0.767(4) 1 calc R U P A 1
H15B H 0.224702 0.856185 -0.698746 0.118 Uiso 0.767(4) 1 calc R U P A 1
C16 C 0.3521(7) 0.7498(7) -0.6584(6) 0.101(2) Uani 0.767(4) 1 d D . P A 1
H16A H 0.410070 0.795514 -0.715038 0.151 Uiso 0.767(4) 1 calc R U P A 1
H16B H 0.381702 0.714675 -0.599421 0.151 Uiso 0.767(4) 1 calc R U P A 1
H16C H 0.330120 0.693481 -0.674144 0.151 Uiso 0.767(4) 1 calc R U P A 1
C17 C -0.2881(5) 0.8624(4) -0.2685(4) 0.0587(15) Uani 0.767(4) 1 d D . P A 1
H17A H -0.237841 0.904864 -0.258044 0.070 Uiso 0.767(4) 1 calc R U P A 1
H17B H -0.323292 0.914213 -0.321346 0.070 Uiso 0.767(4) 1 calc R U P A 1
C18 C -0.3802(5) 0.8129(5) -0.1721(5) 0.0787(18) Uani 0.767(4) 1 d D . P A 1
H18A H -0.436714 0.779184 -0.184637 0.094 Uiso 0.767(4) 1 calc R U P A 1
H18B H -0.347022 0.754414 -0.121214 0.094 Uiso 0.767(4) 1 calc R U P A 1
C19 C -0.4380(10) 0.8972(8) -0.1317(7) 0.097(3) Uani 0.767(4) 1 d D . P A 1
H19A H -0.478288 0.952806 -0.178420 0.117 Uiso 0.767(4) 1 calc R U P A 1
H19B H -0.382738 0.934450 -0.121172 0.117 Uiso 0.767(4) 1 calc R U P A 1
C20 C -0.5218(8) 0.8313(8) -0.0308(8) 0.130(3) Uani 0.767(4) 1 d D . P A 1
H20A H -0.546000 0.767644 -0.036272 0.156 Uiso 0.767(4) 1 calc R U P A 1
H20B H -0.480173 0.802104 0.021226 0.156 Uiso 0.767(4) 1 calc R U P A 1
C21 C -0.6212(9) 0.8863(9) 0.0042(9) 0.150(4) Uani 0.767(4) 1 d D . P A 1
H21A H -0.658692 0.925439 -0.050250 0.180 Uiso 0.767(4) 1 calc R U P A 1
H21B H -0.599795 0.941045 0.023036 0.180 Uiso 0.767(4) 1 calc R U P A 1
C22 C -0.7040(16) 0.804(3) 0.0954(13) 0.160(7) Uani 0.767(4) 1 d D . P A 1
H22A H -0.770622 0.844045 0.117440 0.240 Uiso 0.767(4) 1 calc R U P A 1
H22B H -0.726336 0.750736 0.076549 0.240 Uiso 0.767(4) 1 calc R U P A 1
H22C H -0.667490 0.766329 0.149772 0.240 Uiso 0.767(4) 1 calc R U P A 1
C10' C -0.2363(18) 0.7753(14) -0.2897(17) 0.0560(16) Uani 0.233(4) 1 d D . P A
5
C11' C -0.154(3) 0.847(3) -0.386(3) 0.066(2) Uani 0.233(4) 1 d D . P A 5
H11C H -0.196948 0.890364 -0.435759 0.079 Uiso 0.233(4) 1 calc R U P A 5
H11D H -0.120937 0.899829 -0.371796 0.079 Uiso 0.233(4) 1 calc R U P A 5
C12' C -0.061(4) 0.785(3) -0.430(5) 0.073(3) Uani 0.233(4) 1 d D . P A 5
H12C H -0.092209 0.743172 -0.456349 0.088 Uiso 0.233(4) 1 calc R U P A 5
H12D H -0.025459 0.733216 -0.377898 0.088 Uiso 0.233(4) 1 calc R U P A 5
C13' C 0.026(2) 0.864(2) -0.514(3) 0.076(2) Uani 0.233(4) 1 d D . P A 5
H13C H -0.012655 0.919690 -0.561579 0.092 Uiso 0.233(4) 1 calc R U P A 5
H13D H 0.059468 0.901462 -0.485182 0.092 Uiso 0.233(4) 1 calc R U P A 5
C14' C 0.117(2) 0.8142(19) -0.5687(16) 0.0715(19) Uani 0.233(4) 1 d D . P A 5
H14C H 0.171329 0.872765 -0.615234 0.086 Uiso 0.233(4) 1 calc R U P A 5
H14D H 0.084312 0.793384 -0.610121 0.086 Uiso 0.233(4) 1 calc R U P A 5
C15' C 0.182(2) 0.718(2) -0.5163(19) 0.098(2) Uani 0.233(4) 1 d D . P A 5
H15C H 0.133475 0.653435 -0.481987 0.118 Uiso 0.233(4) 1 calc R U P A 5
H15D H 0.203354 0.731347 -0.464645 0.118 Uiso 0.233(4) 1 calc R U P A 5
C16' C 0.2886(19) 0.693(2) -0.585(2) 0.101(2) Uani 0.233(4) 1 d D . P A 5
H16D H 0.327044 0.628704 -0.544746 0.151 Uiso 0.233(4) 1 calc R U P A 5
H16E H 0.268488 0.677763 -0.634921 0.151 Uiso 0.233(4) 1 calc R U P A 5
H16F H 0.338470 0.755789 -0.617554 0.151 Uiso 0.233(4) 1 calc R U P A 5
C17' C -0.3478(17) 0.8171(16) -0.2393(16) 0.0587(15) Uani 0.233(4) 1 d D . P A
5
H17C H -0.385704 0.867520 -0.290631 0.070 Uiso 0.233(4) 1 calc R U P A 5
H17D H -0.397894 0.754625 -0.193588 0.070 Uiso 0.233(4) 1 calc R U P A 5
C18' C -0.3262(17) 0.8759(18) -0.1816(16) 0.0787(18) Uani 0.233(4) 1 d D . P A
5
H18C H -0.266381 0.930362 -0.223664 0.094 Uiso 0.233(4) 1 calc R U P A 5
H18D H -0.302430 0.823280 -0.121897 0.094 Uiso 0.233(4) 1 calc R U P A 5
C19' C -0.436(3) 0.932(3) -0.151(3) 0.097(3) Uani 0.233(4) 1 d D . P A 5
H19C H -0.477496 0.945435 -0.201059 0.117 Uiso 0.233(4) 1 calc R U P A 5
H19D H -0.415392 1.005399 -0.160543 0.117 Uiso 0.233(4) 1 calc R U P A 5
C20' C -0.520(2) 0.886(3) -0.049(2) 0.130(3) Uani 0.233(4) 1 d D . P A 5
H20C H -0.475909 0.840414 -0.001258 0.156 Uiso 0.233(4) 1 calc R U P A 5
H20D H -0.549975 0.948850 -0.032027 0.156 Uiso 0.233(4) 1 calc R U P A 5
C21' C -0.618(3) 0.820(3) -0.028(3) 0.150(4) Uani 0.233(4) 1 d D . P A 5
H21C H -0.592796 0.753581 -0.041966 0.180 Uiso 0.233(4) 1 calc R U P A 5
H21D H -0.668425 0.863225 -0.071250 0.180 Uiso 0.233(4) 1 calc R U P A 5
C22' C -0.681(6) 0.787(10) 0.084(4) 0.160(7) Uani 0.233(4) 1 d D . P A 5
H22D H -0.746376 0.742913 0.100155 0.240 Uiso 0.233(4) 1 calc R U P A 5
H22E H -0.630434 0.743584 0.125097 0.240 Uiso 0.233(4) 1 calc R U P A 5
H22F H -0.705733 0.852750 0.095941 0.240 Uiso 0.233(4) 1 calc R U P A 5
C23 C 0.0753(4) 0.0945(3) 0.0506(3) 0.0519(9) Uani 1 1 d . . . . .
C24 C 0.1762(4) 0.1225(3) -0.0138(3) 0.0606(11) Uani 1 1 d . . . . .
H24 H 0.245387 0.099804 0.003814 0.073 Uiso 1 1 calc R U . . .
C25 C 0.1668(3) 0.1908(4) -0.1119(3) 0.0581(10) Uani 1 1 d D . . . .
C26 C 0.0569(3) 0.2115(3) -0.1170(3) 0.0469(9) Uani 1 1 d . . . . .
C27 C 0.0561(3) 0.2849(3) -0.2189(2) 0.0492(9) Uani 1 1 d . . . . .
C28 C 0.1643(3) 0.3095(4) -0.2742(3) 0.0688(13) Uani 1 1 d D . . . .
C29 C 0.1718(4) 0.3801(4) -0.3752(3) 0.0746(14) Uani 1 1 d . . . . .
H29 H 0.240694 0.404842 -0.423986 0.090 Uiso 1 1 calc R U . . .
C30 C 0.0694(3) 0.4087(3) -0.3948(3) 0.0545(10) Uani 1 1 d . . . . .
C31 C 0.0493(3) 0.4817(3) -0.4904(3) 0.0520(9) Uani 1 1 d . . . . .
H31 H 0.113634 0.505892 -0.545175 0.062 Uiso 1 1 calc R U . . .
C32 C 0.2468(9) 0.2692(8) -0.2073(7) 0.045(2) Uani 0.5 1 d D . P B -1
C33 C 0.3315(12) 0.1989(10) -0.2557(11) 0.055(3) Uani 0.5 1 d D . P B -1
H33A H 0.384059 0.249301 -0.315742 0.066 Uiso 0.5 1 calc R U P B -1
H33B H 0.376072 0.153200 -0.208207 0.066 Uiso 0.5 1 calc R U P B -1
C34 C 0.2841(9) 0.1241(9) -0.2861(8) 0.058(3) Uani 0.5 1 d D . P B -1
H34A H 0.239715 0.066668 -0.225350 0.069 Uiso 0.5 1 calc R U P B -1
H34B H 0.232420 0.167257 -0.327572 0.069 Uiso 0.5 1 calc R U P B -1
C35 C 0.3721(8) 0.0701(9) -0.3433(7) 0.066(2) Uani 0.5 1 d D . P B -1
H35A H 0.418455 0.020349 -0.299091 0.079 Uiso 0.5 1 calc R U P B -1
H35B H 0.421834 0.127047 -0.399773 0.079 Uiso 0.5 1 calc R U P B -1
C36 C 0.3229(9) 0.0030(9) -0.3849(7) 0.074(3) Uani 0.5 1 d D . P B -1
H36A H 0.273737 -0.054461 -0.328342 0.089 Uiso 0.5 1 calc R U P B -1
H36B H 0.275869 0.052551 -0.428535 0.089 Uiso 0.5 1 calc R U P B -1
C37 C 0.4099(9) -0.0497(9) -0.4424(8) 0.092(3) Uani 0.5 1 d D . P B -1
H37A H 0.459859 0.007641 -0.498300 0.111 Uiso 0.5 1 calc R U P B -1
H37B H 0.456079 -0.100204 -0.398445 0.111 Uiso 0.5 1 calc R U P B -1
C38 C 0.3634(13) -0.1115(9) -0.4832(10) 0.123(5) Uani 0.5 1 d D . P B -1
H38A H 0.291414 -0.142867 -0.437824 0.184 Uiso 0.5 1 calc R U P B -1
H38B H 0.415895 -0.170404 -0.490090 0.184 Uiso 0.5 1 calc R U P B -1
H38C H 0.352275 -0.062004 -0.548667 0.184 Uiso 0.5 1 calc R U P B -1
C39 C 0.3128(11) 0.3538(10) -0.2002(12) 0.049(3) Uani 0.5 1 d D . P B -1
H39A H 0.367490 0.313968 -0.160934 0.059 Uiso 0.5 1 calc R U P B -1
H39B H 0.355787 0.400194 -0.268166 0.059 Uiso 0.5 1 calc R U P B -1
C40 C 0.2413(10) 0.4268(11) -0.1534(10) 0.053(3) Uani 0.5 1 d D . P B -1
H40A H 0.200107 0.380639 -0.084643 0.064 Uiso 0.5 1 calc R U P B -1
H40B H 0.185092 0.465030 -0.191410 0.064 Uiso 0.5 1 calc R U P B -1
C41 C 0.3066(9) 0.5121(9) -0.1495(9) 0.059(3) Uani 0.5 1 d D . P B -1
H41A H 0.352103 0.554850 -0.217668 0.071 Uiso 0.5 1 calc R U P B -1
H41B H 0.252574 0.563298 -0.127765 0.071 Uiso 0.5 1 calc R U P B -1
C42 C 0.3827(6) 0.4651(6) -0.0812(6) 0.0536(19) Uani 0.5 1 d D . P B -1
H42A H 0.439909 0.417571 -0.105295 0.064 Uiso 0.5 1 calc R U P B -1
H42B H 0.338176 0.418834 -0.013787 0.064 Uiso 0.5 1 calc R U P B -1
C43 C 0.4416(7) 0.5523(7) -0.0740(6) 0.061(2) Uani 0.5 1 d D . P B -1
H43A H 0.484409 0.599758 -0.141613 0.074 Uiso 0.5 1 calc R U P B -1
H43B H 0.384360 0.598541 -0.048132 0.074 Uiso 0.5 1 calc R U P B -1
C44 C 0.5201(13) 0.505(3) -0.0077(16) 0.071(4) Uani 0.5 1 d D . P B -1
H44A H 0.477771 0.461418 0.060327 0.107 Uiso 0.5 1 calc R U P B -1
H44B H 0.556897 0.565138 -0.007554 0.107 Uiso 0.5 1 calc R U P B -1
H44C H 0.576980 0.459267 -0.032567 0.107 Uiso 0.5 1 calc R U P B -1
C32' C 0.2477(9) 0.2330(8) -0.2158(7) 0.045(2) Uani 0.5 1 d D . P B -2
C33' C 0.3202(11) 0.1499(11) -0.2540(13) 0.069(4) Uani 0.5 1 d D . P B -2
H33C H 0.367031 0.190711 -0.322085 0.082 Uiso 0.5 1 calc R U P B -2
H33D H 0.371517 0.111668 -0.210801 0.082 Uiso 0.5 1 calc R U P B -2
C34' C 0.2558(11) 0.0659(10) -0.2569(10) 0.077(4) Uani 0.5 1 d D . P B -2
H34C H 0.197906 0.103857 -0.292948 0.093 Uiso 0.5 1 calc R U P B -2
H34D H 0.216662 0.018821 -0.187741 0.093 Uiso 0.5 1 calc R U P B -2
C35' C 0.3273(13) -0.0070(13) -0.3067(14) 0.131(6) Uani 0.5 1 d D U P B -2
H35C H 0.385967 -0.045277 -0.271724 0.158 Uiso 0.5 1 calc R U P B -2
H35D H 0.364747 0.038667 -0.376857 0.158 Uiso 0.5 1 calc R U P B -2
C36' C 0.2498(15) -0.0950(16) -0.3032(17) 0.174(7) Uani 0.5 1 d D U P B -2
H36C H 0.205438 -0.131022 -0.233192 0.208 Uiso 0.5 1 calc R U P B -2
H36D H 0.195837 -0.053472 -0.342728 0.208 Uiso 0.5 1 calc R U P B -2
C37' C 0.2972(17) -0.1804(14) -0.3362(18) 0.221(9) Uani 0.5 1 d D U P B -2
H37C H 0.356537 -0.220201 -0.302536 0.266 Uiso 0.5 1 calc R U P B -2
H37D H 0.331721 -0.148063 -0.408947 0.266 Uiso 0.5 1 calc R U P B -2
C38' C 0.2073(16) -0.2590(16) -0.3126(16) 0.209(10) Uani 0.5 1 d D U P B -2
H38D H 0.223146 -0.331037 -0.263944 0.313 Uiso 0.5 1 calc R U P B -2
H38E H 0.205982 -0.265129 -0.373769 0.313 Uiso 0.5 1 calc R U P B -2
H38F H 0.134234 -0.231887 -0.284821 0.313 Uiso 0.5 1 calc R U P B -2
C39' C 0.3232(12) 0.3126(10) -0.2130(12) 0.061(4) Uani 0.5 1 d D . P B -2
H39C H 0.372103 0.269624 -0.168604 0.074 Uiso 0.5 1 calc R U P B -2
H39D H 0.372353 0.349872 -0.280770 0.074 Uiso 0.5 1 calc R U P B -2
C40' C 0.2613(11) 0.3981(11) -0.1778(10) 0.068(4) Uani 0.5 1 d D . P B -2
H40C H 0.201127 0.430676 -0.212334 0.081 Uiso 0.5 1 calc R U P B -2
H40D H 0.225303 0.362344 -0.105495 0.081 Uiso 0.5 1 calc R U P B -2
C41' C 0.3348(10) 0.4879(9) -0.1958(9) 0.094(4) Uani 0.5 1 d D . P B -2
H41C H 0.392193 0.454870 -0.158046 0.112 Uiso 0.5 1 calc R U P B -2
H41D H 0.374679 0.519360 -0.267462 0.112 Uiso 0.5 1 calc R U P B -2
C42' C 0.2793(14) 0.5769(13) -0.1690(14) 0.135(8) Uani 0.5 1 d D . P B -2
H42C H 0.249106 0.547273 -0.095702 0.161 Uiso 0.5 1 calc R U P B -2
H42D H 0.214686 0.602708 -0.198732 0.161 Uiso 0.5 1 calc R U P B -2
C43' C 0.3503(12) 0.6748(12) -0.2004(11) 0.145(6) Uani 0.5 1 d D . P B -2
H43C H 0.414534 0.652090 -0.169991 0.174 Uiso 0.5 1 calc R U P B -2
H43D H 0.379851 0.707935 -0.273764 0.174 Uiso 0.5 1 calc R U P B -2
C44' C 0.2770(18) 0.7563(13) -0.1655(15) 0.237(13) Uani 0.5 1 d D . P B -2
H44D H 0.208115 0.769760 -0.187658 0.355 Uiso 0.5 1 calc R U P B -2
H44E H 0.317272 0.825005 -0.193577 0.355 Uiso 0.5 1 calc R U P B -2
H44F H 0.257972 0.727038 -0.092544 0.355 Uiso 0.5 1 calc R U P B -2

loop_
_atom_site_aniso_label
_atom_site_aniso_U_11
_atom_site_aniso_U_22
_atom_site_aniso_U_33
_atom_site_aniso_U_23
_atom_site_aniso_U_13
_atom_site_aniso_U_12
Br1 0.0622(3) 0.1202(4) 0.0628(3) -0.0296(3) -0.0360(2) -0.0039(3)
Br2 0.1101(4) 0.0607(3) 0.0458(2) -0.0006(2) -0.0401(3) -0.0142(3)
S1 0.0520(6) 0.0698(7) 0.0421(5) -0.0172(5) -0.0199(4) -0.0035(5)
S2 0.0564(6) 0.0462(5) 0.0361(4) -0.0119(4) -0.0237(4) 0.0066(4)
S3 0.0610(6) 0.0549(6) 0.0386(5) -0.0106(5) -0.0209(5) -0.0002(5)
S4 0.0493(5) 0.0569(6) 0.0365(5) -0.0167(4) -0.0203(4) 0.0110(4)
C1 0.044(2) 0.085(3) 0.042(2) -0.019(2) -0.0233(18) 0.009(2)
C2 0.063(3) 0.075(3) 0.056(2) -0.019(2) -0.037(2) 0.012(2)
C3 0.060(2) 0.059(3) 0.045(2) -0.014(2) -0.0286(19) 0.010(2)
C4 0.043(2) 0.061(2) 0.0365(18) -0.0147(18) -0.0164(16) 0.0040(18)
C5 0.047(2) 0.049(2) 0.0332(17) -0.0145(17) -0.0168(16) 0.0089(17)
C6 0.067(3) 0.045(2) 0.046(2) -0.0155(18) -0.0295(19) 0.0134(19)
C7 0.065(2) 0.046(2) 0.050(2) -0.0171(19) -0.031(2) 0.0077(19)
C8 0.048(2) 0.051(2) 0.0343(17) -0.0204(17) -0.0160(16) 0.0081(17)
C9 0.0435(19) 0.054(2) 0.0355(18) -0.0218(17) -0.0148(15) 0.0084(17)
C10 0.077(4) 0.045(2) 0.051(3) -0.014(2) -0.040(3) 0.015(2)
C11 0.088(7) 0.045(3) 0.066(4) -0.003(3) -0.055(5) 0.002(5)
C12 0.106(8) 0.060(5) 0.056(4) -0.023(4) -0.013(5) -0.026(5)
C13 0.076(6) 0.069(6) 0.070(4) -0.006(4) -0.034(4) 0.001(4)
C14 0.108(6) 0.044(4) 0.060(4) -0.006(3) -0.037(4) -0.013(4)
C15 0.075(4) 0.086(5) 0.102(5) -0.003(4) -0.028(4) -0.007(4)
C16 0.094(6) 0.107(6) 0.110(6) -0.037(5) -0.051(5) 0.003(5)
C17 0.067(4) 0.040(3) 0.069(4) -0.008(3) -0.040(3) 0.001(3)
C18 0.082(5) 0.062(4) 0.086(4) -0.025(4) -0.024(4) 0.006(3)
C19 0.080(4) 0.111(8) 0.089(6) -0.034(6) -0.034(4) 0.040(5)
C20 0.129(7) 0.094(7) 0.165(9) -0.050(8) -0.066(7) 0.060(7)
C21 0.152(9) 0.135(9) 0.165(10) -0.073(8) -0.044(8) 0.041(8)
C22 0.097(10) 0.207(15) 0.087(6) 0.007(7) -0.007(5) 0.017(11)
C10' 0.077(4) 0.045(2) 0.051(3) -0.014(2) -0.040(3) 0.015(2)
C11' 0.088(7) 0.045(3) 0.066(4) -0.003(3) -0.055(5) 0.002(5)
C12' 0.106(8) 0.060(5) 0.056(4) -0.023(4) -0.013(5) -0.026(5)
C13' 0.076(6) 0.069(6) 0.070(4) -0.006(4) -0.034(4) 0.001(4)
C14' 0.108(6) 0.044(4) 0.060(4) -0.006(3) -0.037(4) -0.013(4)
C15' 0.075(4) 0.086(5) 0.102(5) -0.003(4) -0.028(4) -0.007(4)
C16' 0.094(6) 0.107(6) 0.110(6) -0.037(5) -0.051(5) 0.003(5)
C17' 0.067(4) 0.040(3) 0.069(4) -0.008(3) -0.040(3) 0.001(3)
C18' 0.082(5) 0.062(4) 0.086(4) -0.025(4) -0.024(4) 0.006(3)
C19' 0.080(4) 0.111(8) 0.089(6) -0.034(6) -0.034(4) 0.040(5)
C20' 0.129(7) 0.094(7) 0.165(9) -0.050(8) -0.066(7) 0.060(7)
C21' 0.152(9) 0.135(9) 0.165(10) -0.073(8) -0.044(8) 0.041(8)
C22' 0.097(10) 0.207(15) 0.087(6) 0.007(7) -0.007(5) 0.017(11)
C23 0.076(3) 0.042(2) 0.040(2) -0.0085(18) -0.029(2) -0.003(2)
C24 0.064(3) 0.067(3) 0.051(2) -0.013(2) -0.034(2) 0.004(2)
C25 0.055(2) 0.073(3) 0.044(2) -0.017(2) -0.0232(19) 0.009(2)
C26 0.052(2) 0.053(2) 0.0384(19) -0.0186(18) -0.0186(17) 0.0076(18)
C27 0.053(2) 0.062(2) 0.0332(18) -0.0186(18) -0.0204(17) 0.0137(19)
C28 0.051(2) 0.103(4) 0.038(2) -0.016(2) -0.0190(19) 0.014(2)
C29 0.050(2) 0.114(4) 0.039(2) -0.014(2) -0.0154(19) 0.015(3)
C30 0.057(2) 0.072(3) 0.0358(19) -0.024(2) -0.0172(18) 0.014(2)
C31 0.058(2) 0.066(3) 0.0332(18) -0.0202(19) -0.0154(17) 0.007(2)
C32 0.045(2) 0.061(7) 0.041(3) -0.029(3) -0.020(2) 0.012(4)
C33 0.068(7) 0.065(8) 0.049(5) -0.033(7) -0.032(5) 0.021(7)
C34 0.066(7) 0.050(7) 0.057(7) -0.019(6) -0.024(5) 0.008(6)
C35 0.080(6) 0.072(6) 0.060(5) -0.034(5) -0.037(5) 0.016(5)
C36 0.096(7) 0.074(7) 0.063(6) -0.032(6) -0.035(6) 0.014(6)
C37 0.125(9) 0.081(7) 0.083(7) -0.045(6) -0.040(7) 0.030(7)
C38 0.215(15) 0.081(8) 0.121(10) -0.066(8) -0.098(11) 0.045(9)
C39 0.043(6) 0.050(9) 0.050(6) -0.023(6) -0.006(5) 0.007(6)
C40 0.054(6) 0.058(7) 0.057(7) -0.042(5) -0.009(5) 0.013(5)
C41 0.063(6) 0.077(8) 0.050(6) -0.046(6) -0.005(5) 0.003(6)
C42 0.054(5) 0.046(4) 0.048(4) -0.013(4) -0.001(4) -0.009(4)
C43 0.065(5) 0.058(5) 0.063(5) -0.025(5) -0.013(4) -0.011(4)
C44 0.046(12) 0.096(7) 0.066(8) -0.028(6) -0.007(10) -0.016(10)
C32' 0.045(2) 0.061(7) 0.041(3) -0.029(3) -0.020(2) 0.012(4)
C33' 0.058(8) 0.083(12) 0.069(8) -0.036(9) -0.029(6) 0.033(8)
C34' 0.086(8) 0.070(8) 0.076(8) -0.025(7) -0.035(7) 0.013(7)
C35' 0.152(14) 0.121(12) 0.173(15) -0.106(12) -0.078(12) 0.067(11)
C36' 0.192(15) 0.199(16) 0.234(16) -0.163(14) -0.128(14) 0.081(13)
C37' 0.25(2) 0.162(18) 0.26(2) -0.057(17) -0.140(19) 0.053(16)
C38' 0.191(18) 0.22(2) 0.23(2) -0.026(17) -0.148(17) -0.068(16)
C39' 0.054(7) 0.064(10) 0.049(7) -0.004(7) -0.021(5) 0.005(7)
C40' 0.060(9) 0.088(13) 0.066(9) -0.048(7) -0.003(7) -0.011(8)
C41' 0.103(9) 0.101(9) 0.074(8) -0.028(7) -0.010(7) -0.046(8)
C42' 0.110(12) 0.161(17) 0.143(16) -0.108(16) 0.057(11) -0.075(12)
C43' 0.139(13) 0.183(16) 0.089(9) -0.032(11) -0.010(9) -0.041(12)
C44' 0.29(3) 0.119(13) 0.185(18) -0.066(14) 0.109(18) 0.015(15)

_geom_special_details            
;
 All esds (except the esd in the dihedral angle between two l.s. planes)
 are estimated using the full covariance matrix.  The cell esds are taken
 into account individually in the estimation of esds in distances, angles
 and torsion angles; correlations between esds in cell parameters are only
 used when they are defined by crystal symmetry.  An approximate (isotropic)
 treatment of cell esds is used for estimating esds involving l.s. planes.
;

loop_
_geom_bond_atom_site_label_1
_geom_bond_atom_site_label_2
_geom_bond_distance
_geom_bond_site_symmetry_2
_geom_bond_publ_flag
Br1 C1 1.888(4) . ?
Br2 C23 1.877(4) . ?
S1 C4 1.710(4) . ?
S1 C1 1.735(4) . ?
S2 C5 1.710(3) . ?
S2 C8 1.751(4) . ?
S3 C26 1.706(4) . ?
S3 C23 1.737(4) . ?
S4 C27 1.712(3) . ?
S4 C30 1.741(4) . ?
C1 C2 1.354(6) . ?
C2 C3 1.424(5) . ?
C2 H2 0.9500 . ?
C3 C4 1.375(5) . ?
C3 C10' 1.533(15) . ?
C3 C10 1.541(7) . ?
C4 C5 1.454(5) . ?
C5 C6 1.371(5) . ?
C6 C7 1.416(5) . ?
C6 C10' 1.533(14) . ?
C6 C10 1.536(7) . ?
C7 C8 1.376(5) . ?
C7 H7 0.9500 . ?
C8 C9 1.442(4) . ?
C9 C9 1.342(7) 2_565 ?
C9 H9 0.9500 . ?
C10 C11 1.529(8) . ?
C10 C17 1.576(7) . ?
C11 C12 1.512(9) . ?
C11 H11A 0.9900 . ?
C11 H11B 0.9900 . ?
C12 C13 1.512(8) . ?
C12 H12A 0.9900 . ?
C12 H12B 0.9900 . ?
C13 C14 1.493(9) . ?
C13 H13A 0.9900 . ?
C13 H13B 0.9900 . ?
C14 C15 1.499(9) . ?
C14 H14A 0.9900 . ?
C14 H14B 0.9900 . ?
C15 C16 1.500(10) . ?
C15 H15A 0.9900 . ?
C15 H15B 0.9900 . ?
C16 H16A 0.9800 . ?
C16 H16B 0.9800 . ?
C16 H16C 0.9800 . ?
C17 C18 1.529(8) . ?
C17 H17A 0.9900 . ?
C17 H17B 0.9900 . ?
C18 C19 1.520(10) . ?
C18 H18A 0.9900 . ?
C18 H18B 0.9900 . ?
C19 C20 1.557(11) . ?
C19 H19A 0.9900 . ?
C19 H19B 0.9900 . ?
C20 C21 1.440(7) . ?
C20 H20A 0.9900 . ?
C20 H20B 0.9900 . ?
C21 C22 1.552(18) . ?
C21 H21A 0.9900 . ?
C21 H21B 0.9900 . ?
C22 H22A 0.9800 . ?
C22 H22B 0.9800 . ?
C22 H22C 0.9800 . ?
C10' C11' 1.531(15) . ?
C10' C17' 1.543(15) . ?
C11' C12' 1.508(18) . ?
C11' H11C 0.9900 . ?
C11' H11D 0.9900 . ?
C12' C13' 1.512(18) . ?
C12' H12C 0.9900 . ?
C12' H12D 0.9900 . ?
C13' C14' 1.469(18) . ?
C13' H13C 0.9900 . ?
C13' H13D 0.9900 . ?
C14' C15' 1.481(18) . ?
C14' H14C 0.9900 . ?
C14' H14D 0.9900 . ?
C15' C16' 1.532(19) . ?
C15' H15C 0.9900 . ?
C15' H15D 0.9900 . ?
C16' H16D 0.9800 . ?
C16' H16E 0.9800 . ?
C16' H16F 0.9800 . ?
C17' C18' 1.508(16) . ?
C17' H17C 0.9900 . ?
C17' H17D 0.9900 . ?
C18' C19' 1.520(19) . ?
C18' H18C 0.9900 . ?
C18' H18D 0.9900 . ?
C19' C20' 1.524(19) . ?
C19' H19C 0.9900 . ?
C19' H19D 0.9900 . ?
C20' C21' 1.495(9) . ?
C20' H20C 0.9900 . ?
C20' H20D 0.9900 . ?
C21' C22' 1.56(3) . ?
C21' H21C 0.9900 . ?
C21' H21D 0.9900 . ?
C22' H22D 0.9800 . ?
C22' H22E 0.9800 . ?
C22' H22F 0.9800 . ?
C23 C24 1.338(6) . ?
C24 C25 1.424(5) . ?
C24 H24 0.9500 . ?
C25 C26 1.378(5) . ?
C25 C32' 1.527(10) . ?
C25 C32 1.543(10) . ?
C26 C27 1.455(5) . ?
C27 C28 1.366(5) . ?
C28 C29 1.416(5) . ?
C28 C32 1.548(10) . ?
C28 C32' 1.554(10) . ?
C29 C30 1.363(5) . ?
C29 H29 0.9500 . ?
C30 C31 1.451(5) . ?
C31 C31 1.328(7) 2_564 ?
C31 H31 0.9500 . ?
C32 C39 1.550(11) . ?
C32 C33 1.560(11) . ?
C33 C34 1.517(11) . ?
C33 H33A 0.9900 . ?
C33 H33B 0.9900 . ?
C34 C35 1.507(11) . ?
C34 H34A 0.9900 . ?
C34 H34B 0.9900 . ?
C35 C36 1.571(13) . ?
C35 H35A 0.9900 . ?
C35 H35B 0.9900 . ?
C36 C37 1.492(11) . ?
C36 H36A 0.9900 . ?
C36 H36B 0.9900 . ?
C37 C38 1.485(11) . ?
C37 H37A 0.9900 . ?
C37 H37B 0.9900 . ?
C38 H38A 0.9800 . ?
C38 H38B 0.9800 . ?
C38 H38C 0.9800 . ?
C39 C40 1.506(10) . ?
C39 H39A 0.9900 . ?
C39 H39B 0.9900 . ?
C40 C41 1.527(12) . ?
C40 H40A 0.9900 . ?
C40 H40B 0.9900 . ?
C41 C42 1.500(13) . ?
C41 H41A 0.9900 . ?
C41 H41B 0.9900 . ?
C42 C43 1.526(9) . ?
C42 H42A 0.9900 . ?
C42 H42B 0.9900 . ?
C43 C44 1.501(17) . ?
C43 H43A 0.9900 . ?
C43 H43B 0.9900 . ?
C44 H44A 0.9800 . ?
C44 H44B 0.9800 . ?
C44 H44C 0.9800 . ?
C32' C39' 1.542(11) . ?
C32' C33' 1.547(11) . ?
C33' C34' 1.497(12) . ?
C33' H33C 0.9900 . ?
C33' H33D 0.9900 . ?
C34' C35' 1.532(12) . ?
C34' H34C 0.9900 . ?
C34' H34D 0.9900 . ?
C35' C36' 1.604(18) . ?
C35' H35C 0.9900 . ?
C35' H35D 0.9900 . ?
C36' C37' 1.439(14) . ?
C36' H36C 0.9900 . ?
C36' H36D 0.9900 . ?
C37' C38' 1.508(15) . ?
C37' H37C 0.9900 . ?
C37' H37D 0.9900 . ?
C38' H38D 0.9800 . ?
C38' H38E 0.9800 . ?
C38' H38F 0.9800 . ?
C39' C40' 1.503(12) . ?
C39' H39C 0.9900 . ?
C39' H39D 0.9900 . ?
C40' C41' 1.502(12) . ?
C40' H40C 0.9900 . ?
C40' H40D 0.9900 . ?
C41' C42' 1.455(15) . ?
C41' H41C 0.9900 . ?
C41' H41D 0.9900 . ?
C42' C43' 1.514(14) . ?
C42' H42C 0.9900 . ?
C42' H42D 0.9900 . ?
C43' C44' 1.507(14) . ?
C43' H43C 0.9900 . ?
C43' H43D 0.9900 . ?
C44' H44D 0.9800 . ?
C44' H44E 0.9800 . ?
C44' H44F 0.9800 . ?

loop_
_geom_angle_atom_site_label_1
_geom_angle_atom_site_label_2
_geom_angle_atom_site_label_3
_geom_angle
_geom_angle_site_symmetry_1
_geom_angle_site_symmetry_3
_geom_angle_publ_flag
C4 S1 C1 89.7(2) . . ?
C5 S2 C8 90.67(17) . . ?
C26 S3 C23 90.27(19) . . ?
C27 S4 C30 91.26(18) . . ?
C2 C1 S1 114.5(3) . . ?
C2 C1 Br1 127.1(3) . . ?
S1 C1 Br1 118.4(3) . . ?
C1 C2 C3 110.1(4) . . ?
C1 C2 H2 124.9 . . ?
C3 C2 H2 124.9 . . ?
C4 C3 C2 113.1(4) . . ?
C4 C3 C10' 110.8(7) . . ?
C2 C3 C10' 135.5(7) . . ?
C4 C3 C10 111.5(4) . . ?
C2 C3 C10 135.1(4) . . ?
C3 C4 C5 108.6(3) . . ?
C3 C4 S1 112.6(3) . . ?
C5 C4 S1 138.7(3) . . ?
C6 C5 C4 108.9(3) . . ?
C6 C5 S2 112.9(3) . . ?
C4 C5 S2 138.2(3) . . ?
C5 C6 C7 112.7(3) . . ?
C5 C6 C10' 110.8(7) . . ?
C7 C6 C10' 135.7(6) . . ?
C5 C6 C10 111.7(4) . . ?
C7 C6 C10 135.4(4) . . ?
C8 C7 C6 112.0(3) . . ?
C8 C7 H7 124.0 . . ?
C6 C7 H7 124.0 . . ?
C7 C8 C9 127.0(3) . . ?
C7 C8 S2 111.7(3) . . ?
C9 C8 S2 121.3(3) . . ?
C9 C9 C8 126.2(4) 2_565 . ?
C9 C9 H9 116.9 2_565 . ?
C8 C9 H9 116.9 . . ?
C11 C10 C6 111.8(6) . . ?
C11 C10 C3 114.0(7) . . ?
C6 C10 C3 98.8(4) . . ?
C11 C10 C17 108.3(5) . . ?
C6 C10 C17 109.3(4) . . ?
C3 C10 C17 114.4(5) . . ?
C12 C11 C10 116.1(7) . . ?
C12 C11 H11A 108.3 . . ?
C10 C11 H11A 108.3 . . ?
C12 C11 H11B 108.3 . . ?
C10 C11 H11B 108.3 . . ?
H11A C11 H11B 107.4 . . ?
C13 C12 C11 114.4(6) . . ?
C13 C12 H12A 108.7 . . ?
C11 C12 H12A 108.7 . . ?
C13 C12 H12B 108.7 . . ?
C11 C12 H12B 108.7 . . ?
H12A C12 H12B 107.6 . . ?
C14 C13 C12 114.3(6) . . ?
C14 C13 H13A 108.7 . . ?
C12 C13 H13A 108.7 . . ?
C14 C13 H13B 108.7 . . ?
C12 C13 H13B 108.7 . . ?
H13A C13 H13B 107.6 . . ?
C13 C14 C15 116.2(6) . . ?
C13 C14 H14A 108.2 . . ?
C15 C14 H14A 108.2 . . ?
C13 C14 H14B 108.2 . . ?
C15 C14 H14B 108.2 . . ?
H14A C14 H14B 107.4 . . ?
C14 C15 C16 115.7(6) . . ?
C14 C15 H15A 108.4 . . ?
C16 C15 H15A 108.4 . . ?
C14 C15 H15B 108.4 . . ?
C16 C15 H15B 108.4 . . ?
H15A C15 H15B 107.4 . . ?
C15 C16 H16A 109.5 . . ?
C15 C16 H16B 109.5 . . ?
H16A C16 H16B 109.5 . . ?
C15 C16 H16C 109.5 . . ?
H16A C16 H16C 109.5 . . ?
H16B C16 H16C 109.5 . . ?
C18 C17 C10 114.9(5) . . ?
C18 C17 H17A 108.6 . . ?
C10 C17 H17A 108.6 . . ?
C18 C17 H17B 108.6 . . ?
C10 C17 H17B 108.6 . . ?
H17A C17 H17B 107.5 . . ?
C19 C18 C17 112.6(6) . . ?
C19 C18 H18A 109.1 . . ?
C17 C18 H18A 109.1 . . ?
C19 C18 H18B 109.1 . . ?
C17 C18 H18B 109.1 . . ?
H18A C18 H18B 107.8 . . ?
C18 C19 C20 105.3(7) . . ?
C18 C19 H19A 110.7 . . ?
C20 C19 H19A 110.7 . . ?
C18 C19 H19B 110.7 . . ?
C20 C19 H19B 110.7 . . ?
H19A C19 H19B 108.8 . . ?
C21 C20 C19 118.6(8) . . ?
C21 C20 H20A 107.7 . . ?
C19 C20 H20A 107.7 . . ?
C21 C20 H20B 107.7 . . ?
C19 C20 H20B 107.7 . . ?
H20A C20 H20B 107.1 . . ?
C20 C21 C22 111.4(14) . . ?
C20 C21 H21A 109.3 . . ?
C22 C21 H21A 109.3 . . ?
C20 C21 H21B 109.3 . . ?
C22 C21 H21B 109.3 . . ?
H21A C21 H21B 108.0 . . ?
C21 C22 H22A 109.5 . . ?
C21 C22 H22B 109.5 . . ?
H22A C22 H22B 109.5 . . ?
C21 C22 H22C 109.5 . . ?
H22A C22 H22C 109.5 . . ?
H22B C22 H22C 109.5 . . ?
C11' C10' C6 109(2) . . ?
C11' C10' C3 102(3) . . ?
C6 C10' C3 99.3(9) . . ?
C11' C10' C17' 124.1(19) . . ?
C6 C10' C17' 117.5(16) . . ?
C3 C10' C17' 99.3(12) . . ?
C12' C11' C10' 114(3) . . ?
C12' C11' H11C 108.6 . . ?
C10' C11' H11C 108.6 . . ?
C12' C11' H11D 108.6 . . ?
C10' C11' H11D 108.6 . . ?
H11C C11' H11D 107.6 . . ?
C11' C12' C13' 110(2) . . ?
C11' C12' H12C 109.6 . . ?
C13' C12' H12C 109.6 . . ?
C11' C12' H12D 109.6 . . ?
C13' C12' H12D 109.6 . . ?
H12C C12' H12D 108.1 . . ?
C14' C13' C12' 116(2) . . ?
C14' C13' H13C 108.3 . . ?
C12' C13' H13C 108.3 . . ?
C14' C13' H13D 108.3 . . ?
C12' C13' H13D 108.3 . . ?
H13C C13' H13D 107.4 . . ?
C13' C14' C15' 121(2) . . ?
C13' C14' H14C 107.0 . . ?
C15' C14' H14C 107.0 . . ?
C13' C14' H14D 107.0 . . ?
C15' C14' H14D 107.0 . . ?
H14C C14' H14D 106.7 . . ?
C14' C15' C16' 114(2) . . ?
C14' C15' H15C 108.7 . . ?
C16' C15' H15C 108.7 . . ?
C14' C15' H15D 108.7 . . ?
C16' C15' H15D 108.7 . . ?
H15C C15' H15D 107.6 . . ?
C15' C16' H16D 109.5 . . ?
C15' C16' H16E 109.5 . . ?
H16D C16' H16E 109.5 . . ?
C15' C16' H16F 109.5 . . ?
H16D C16' H16F 109.5 . . ?
H16E C16' H16F 109.5 . . ?
C18' C17' C10' 110.2(14) . . ?
C18' C17' H17C 109.6 . . ?
C10' C17' H17C 109.6 . . ?
C18' C17' H17D 109.6 . . ?
C10' C17' H17D 109.6 . . ?
H17C C17' H17D 108.1 . . ?
C17' C18' C19' 107(2) . . ?
C17' C18' H18C 110.4 . . ?
C19' C18' H18C 110.4 . . ?
C17' C18' H18D 110.4 . . ?
C19' C18' H18D 110.4 . . ?
H18C C18' H18D 108.6 . . ?
C18' C19' C20' 124(3) . . ?
C18' C19' H19C 106.3 . . ?
C20' C19' H19C 106.3 . . ?
C18' C19' H19D 106.3 . . ?
C20' C19' H19D 106.3 . . ?
H19C C19' H19D 106.4 . . ?
C21' C20' C19' 123(3) . . ?
C21' C20' H20C 106.5 . . ?
C19' C20' H20C 106.5 . . ?
C21' C20' H20D 106.5 . . ?
C19' C20' H20D 106.5 . . ?
H20C C20' H20D 106.5 . . ?
C20' C21' C22' 107(3) . . ?
C20' C21' H21C 110.3 . . ?
C22' C21' H21C 110.3 . . ?
C20' C21' H21D 110.3 . . ?
C22' C21' H21D 110.3 . . ?
H21C C21' H21D 108.5 . . ?
C21' C22' H22D 109.5 . . ?
C21' C22' H22E 109.5 . . ?
H22D C22' H22E 109.5 . . ?
C21' C22' H22F 109.5 . . ?
H22D C22' H22F 109.5 . . ?
H22E C22' H22F 109.5 . . ?
C24 C23 S3 113.6(3) . . ?
C24 C23 Br2 126.9(3) . . ?
S3 C23 Br2 119.5(2) . . ?
C23 C24 C25 111.4(4) . . ?
C23 C24 H24 124.3 . . ?
C25 C24 H24 124.3 . . ?
C26 C25 C24 112.5(4) . . ?
C26 C25 C32' 111.3(5) . . ?
C24 C25 C32' 135.4(5) . . ?
C26 C25 C32 111.1(5) . . ?
C24 C25 C32 134.3(5) . . ?
C25 C26 C27 108.3(3) . . ?
C25 C26 S3 112.2(3) . . ?
C27 C26 S3 139.4(3) . . ?
C28 C27 C26 108.7(3) . . ?
C28 C27 S4 112.1(3) . . ?
C26 C27 S4 139.2(3) . . ?
C27 C28 C29 112.7(4) . . ?
C27 C28 C32 111.3(5) . . ?
C29 C28 C32 134.9(5) . . ?
C27 C28 C32' 110.6(5) . . ?
C29 C28 C32' 135.0(5) . . ?
C30 C29 C28 112.7(4) . . ?
C30 C29 H29 123.7 . . ?
C28 C29 H29 123.7 . . ?
C29 C30 C31 125.8(4) . . ?
C29 C30 S4 111.3(3) . . ?
C31 C30 S4 122.9(3) . . ?
C31 C31 C30 127.0(5) 2_564 . ?
C31 C31 H31 116.5 2_564 . ?
C30 C31 H31 116.5 . . ?
C25 C32 C28 97.7(6) . . ?
C25 C32 C39 119.2(8) . . ?
C28 C32 C39 119.5(9) . . ?
C25 C32 C33 108.2(9) . . ?
C28 C32 C33 101.5(7) . . ?
C39 C32 C33 108.9(8) . . ?
C34 C33 C32 117.6(10) . . ?
C34 C33 H33A 107.9 . . ?
C32 C33 H33A 107.9 . . ?
C34 C33 H33B 107.9 . . ?
C32 C33 H33B 107.9 . . ?
H33A C33 H33B 107.2 . . ?
C35 C34 C33 113.8(10) . . ?
C35 C34 H34A 108.8 . . ?
C33 C34 H34A 108.8 . . ?
C35 C34 H34B 108.8 . . ?
C33 C34 H34B 108.8 . . ?
H34A C34 H34B 107.7 . . ?
C34 C35 C36 113.9(8) . . ?
C34 C35 H35A 108.8 . . ?
C36 C35 H35A 108.8 . . ?
C34 C35 H35B 108.8 . . ?
C36 C35 H35B 108.8 . . ?
H35A C35 H35B 107.7 . . ?
C37 C36 C35 114.0(9) . . ?
C37 C36 H36A 108.8 . . ?
C35 C36 H36A 108.8 . . ?
C37 C36 H36B 108.8 . . ?
C35 C36 H36B 108.8 . . ?
H36A C36 H36B 107.7 . . ?
C38 C37 C36 114.0(10) . . ?
C38 C37 H37A 108.8 . . ?
C36 C37 H37A 108.8 . . ?
C38 C37 H37B 108.8 . . ?
C36 C37 H37B 108.8 . . ?
H37A C37 H37B 107.7 . . ?
C37 C38 H38A 109.5 . . ?
C37 C38 H38B 109.5 . . ?
H38A C38 H38B 109.5 . . ?
C37 C38 H38C 109.5 . . ?
H38A C38 H38C 109.5 . . ?
H38B C38 H38C 109.5 . . ?
C40 C39 C32 114.7(10) . . ?
C40 C39 H39A 108.6 . . ?
C32 C39 H39A 108.6 . . ?
C40 C39 H39B 108.6 . . ?
C32 C39 H39B 108.6 . . ?
H39A C39 H39B 107.6 . . ?
C39 C40 C41 114.4(9) . . ?
C39 C40 H40A 108.7 . . ?
C41 C40 H40A 108.7 . . ?
C39 C40 H40B 108.7 . . ?
C41 C40 H40B 108.7 . . ?
H40A C40 H40B 107.6 . . ?
C42 C41 C40 114.2(10) . . ?
C42 C41 H41A 108.7 . . ?
C40 C41 H41A 108.7 . . ?
C42 C41 H41B 108.7 . . ?
C40 C41 H41B 108.7 . . ?
H41A C41 H41B 107.6 . . ?
C41 C42 C43 113.1(7) . . ?
C41 C42 H42A 109.0 . . ?
C43 C42 H42A 109.0 . . ?
C41 C42 H42B 109.0 . . ?
C43 C42 H42B 109.0 . . ?
H42A C42 H42B 107.8 . . ?
C44 C43 C42 113.3(13) . . ?
C44 C43 H43A 108.9 . . ?
C42 C43 H43A 108.9 . . ?
C44 C43 H43B 108.9 . . ?
C42 C43 H43B 108.9 . . ?
H43A C43 H43B 107.7 . . ?
C43 C44 H44A 109.5 . . ?
C43 C44 H44B 109.5 . . ?
H44A C44 H44B 109.5 . . ?
C43 C44 H44C 109.5 . . ?
H44A C44 H44C 109.5 . . ?
H44B C44 H44C 109.5 . . ?
C25 C32' C39' 104.2(8) . . ?
C25 C32' C33' 119.1(9) . . ?
C39' C32' C33' 110.2(9) . . ?
C25 C32' C28 98.1(6) . . ?
C39' C32' C28 103.9(8) . . ?
C33' C32' C28 119.3(8) . . ?
C34' C33' C32' 115.1(10) . . ?
C34' C33' H33C 108.5 . . ?
C32' C33' H33C 108.5 . . ?
C34' C33' H33D 108.5 . . ?
C32' C33' H33D 108.5 . . ?
H33C C33' H33D 107.5 . . ?
C33' C34' C35' 114.6(11) . . ?
C33' C34' H34C 108.6 . . ?
C35' C34' H34C 108.6 . . ?
C33' C34' H34D 108.6 . . ?
C35' C34' H34D 108.6 . . ?
H34C C34' H34D 107.6 . . ?
C34' C35' C36' 110.0(12) . . ?
C34' C35' H35C 109.7 . . ?
C36' C35' H35C 109.7 . . ?
C34' C35' H35D 109.7 . . ?
C36' C35' H35D 109.7 . . ?
H35C C35' H35D 108.2 . . ?
C37' C36' C35' 121.5(14) . . ?
C37' C36' H36C 107.0 . . ?
C35' C36' H36C 107.0 . . ?
C37' C36' H36D 107.0 . . ?
C35' C36' H36D 107.0 . . ?
H36C C36' H36D 106.7 . . ?
C36' C37' C38' 110.1(17) . . ?
C36' C37' H37C 109.6 . . ?
C38' C37' H37C 109.6 . . ?
C36' C37' H37D 109.6 . . ?
C38' C37' H37D 109.6 . . ?
H37C C37' H37D 108.2 . . ?
C37' C38' H38D 109.5 . . ?
C37' C38' H38E 109.5 . . ?
H38D C38' H38E 109.5 . . ?
C37' C38' H38F 109.5 . . ?
H38D C38' H38F 109.5 . . ?
H38E C38' H38F 109.5 . . ?
C40' C39' C32' 114.8(10) . . ?
C40' C39' H39C 108.6 . . ?
C32' C39' H39C 108.6 . . ?
C40' C39' H39D 108.6 . . ?
C32' C39' H39D 108.6 . . ?
H39C C39' H39D 107.5 . . ?
C41' C40' C39' 113.6(10) . . ?
C41' C40' H40C 108.8 . . ?
C39' C40' H40C 108.8 . . ?
C41' C40' H40D 108.8 . . ?
C39' C40' H40D 108.8 . . ?
H40C C40' H40D 107.7 . . ?
C42' C41' C40' 116.6(11) . . ?
C42' C41' H41C 108.1 . . ?
C40' C41' H41C 108.1 . . ?
C42' C41' H41D 108.1 . . ?
C40' C41' H41D 108.1 . . ?
H41C C41' H41D 107.3 . . ?
C41' C42' C43' 116.6(12) . . ?
C41' C42' H42C 108.1 . . ?
C43' C42' H42C 108.1 . . ?
C41' C42' H42D 108.1 . . ?
C43' C42' H42D 108.1 . . ?
H42C C42' H42D 107.3 . . ?
C44' C43' C42' 107.7(12) . . ?
C44' C43' H43C 110.2 . . ?
C42' C43' H43C 110.2 . . ?
C44' C43' H43D 110.2 . . ?
C42' C43' H43D 110.2 . . ?
H43C C43' H43D 108.5 . . ?
C43' C44' H44D 109.5 . . ?
C43' C44' H44E 109.5 . . ?
H44D C44' H44E 109.5 . . ?
C43' C44' H44F 109.5 . . ?
H44D C44' H44F 109.5 . . ?
H44E C44' H44F 109.5 . . ?

_refine_diff_density_max         0.681
_refine_diff_density_min         -0.649
_refine_diff_density_rms         0.062

_shelx_res_file                  
;
TITL User-defined
    TedBr2.res
    created by SHELXL-2016/6 at 11:30:52 on 13-Apr-2017
CELL  0.71075 12.46270 13.49320 15.32830 64.971 73.140 82.198
ZERR  2 0.00230 0.00250 0.00280 0.005 0.005 0.006
LATT 1
SFAC C H S BR
UNIT 88 116 8 4

L.S. 20
FMAP 2
PLAN -10
WPDB -2
HTAB
BOND$H
LIST 4

FREE C17 C11'

EADP C10 C10'
EADP C11 C11'
EADP C12 C12'
EADP C13 C13'
EADP C14 C14'
EADP C15 C15'
EADP C16 C16'
EADP C17 C17'
EADP C18 C18'
EADP C19 C19'
EADP C20 C20'
EADP C21 C21'
EADP C22 C22'

EADP C32 C32'

SIMU C35' > C38'

SADI 0.02 C3 C10 C3 C10' C6 C10 C6 C10' =
          C25 C32 C25 C32' C28 C32 C28 C32'
SADI 0.02 C10 C11 C10 C17 C10' C11' C10' C17' =
          C32 C33 C32 C39 C32' C33' C32' C39'

DFIX 1.52 0.01 C20 C21 C20' C21'

SPEC 0.0001

TEMP -100.0
ACTA
SIZE 0.200 0.200 0.200

WGHT    0.060000    1.166200
FVAR       0.53335   0.76652
BR1   4   -0.473482    0.601950   -0.450389    11.00000    0.06224    0.12020 =
         0.06280   -0.02957   -0.03597   -0.00394
BR2   4    0.045457    0.004059    0.187247    11.00000    0.11009    0.06074 =
         0.04582   -0.00062   -0.04014   -0.01425
S1    3   -0.333871    0.510185   -0.293227    11.00000    0.05197    0.06978 =
         0.04214   -0.01717   -0.01989   -0.00348
S2    3   -0.139069    0.484567   -0.116742    11.00000    0.05640    0.04621 =
         0.03609   -0.01187   -0.02366    0.00659
S3    3   -0.035455    0.148942   -0.003889    11.00000    0.06105    0.05494 =
         0.03860   -0.01064   -0.02089   -0.00022
S4    3   -0.038271    0.347908   -0.288407    11.00000    0.04930    0.05687 =
         0.03647   -0.01672   -0.02030    0.01105
C1    1   -0.383182    0.624056   -0.380505    11.00000    0.04373    0.08510 =
         0.04232   -0.01911   -0.02330    0.00865
C2    1   -0.350195    0.720991   -0.391046    11.00000    0.06308    0.07478 =
         0.05649   -0.01863   -0.03654    0.01185
AFIX  43
H2    2   -0.369342    0.790700   -0.435999    11.00000   -1.20000
AFIX   0
C3    1   -0.282638    0.703199   -0.324937    11.00000    0.05987    0.05949 =
         0.04531   -0.01442   -0.02857    0.00989
C4    1   -0.266575    0.594229   -0.268910    11.00000    0.04281    0.06093 =
         0.03651   -0.01475   -0.01638    0.00399
C5    1   -0.196635    0.585286   -0.204633    11.00000    0.04670    0.04932 =
         0.03325   -0.01447   -0.01679    0.00890
C6    1   -0.169996    0.688341   -0.221663    11.00000    0.06680    0.04517 =
         0.04577   -0.01551   -0.02950    0.01342
C7    1   -0.101865    0.687376   -0.161711    11.00000    0.06549    0.04576 =
         0.04987   -0.01714   -0.03075    0.00770
AFIX  43
H7    2   -0.075561    0.751422   -0.163817    11.00000   -1.20000
AFIX   0
C8    1   -0.078262    0.582721   -0.100044    11.00000    0.04757    0.05117 =
         0.03430   -0.02037   -0.01597    0.00809
C9    1   -0.012335    0.551319   -0.028888    11.00000    0.04353    0.05358 =
         0.03555   -0.02177   -0.01479    0.00836
AFIX  43
H9    2    0.016390    0.608771   -0.022261    11.00000   -1.20000
AFIX   0
PART 1
C10   1   -0.214955    0.776733   -0.306634    21.00000    0.07697    0.04544 =
         0.05132   -0.01404   -0.04037    0.01478
C11   1   -0.119972    0.837580   -0.396640    21.00000    0.08791    0.04526 =
         0.06639   -0.00301   -0.05501    0.00233
AFIX  23
H11A  2   -0.153572    0.890480   -0.450141    21.00000   -1.20000
H11B  2   -0.079642    0.880176   -0.377290    21.00000   -1.20000
AFIX   0
C12   1   -0.035190    0.767375   -0.439054    21.00000    0.10592    0.05983 =
         0.05584   -0.02292   -0.01323   -0.02597
AFIX  23
H12A  2   -0.002994    0.712731   -0.385344    21.00000   -1.20000
H12B  2   -0.074517    0.726993   -0.461301    21.00000   -1.20000
AFIX   0
C13   1    0.059537    0.830375   -0.525533    21.00000    0.07616    0.06939 =
         0.07045   -0.00625   -0.03433    0.00055
AFIX  23
H13A  2    0.029720    0.872387   -0.584483    21.00000   -1.20000
H13B  2    0.087490    0.883590   -0.508711    21.00000   -1.20000
AFIX   0
C14   1    0.155713    0.760607   -0.552572    21.00000    0.10809    0.04446 =
         0.06016   -0.00625   -0.03692   -0.01325
AFIX  23
H14A  2    0.127104    0.707460   -0.569050    21.00000   -1.20000
H14B  2    0.184580    0.718302   -0.493116    21.00000   -1.20000
AFIX   0
C15   1    0.251886    0.819530   -0.637767    21.00000    0.07511    0.08598 =
         0.10176   -0.00288   -0.02815   -0.00728
AFIX  23
H15A  2    0.276147    0.877324   -0.624221    21.00000   -1.20000
H15B  2    0.224702    0.856185   -0.698746    21.00000   -1.20000
AFIX   0
C16   1    0.352135    0.749751   -0.658379    21.00000    0.09369    0.10694 =
         0.11006   -0.03703   -0.05067    0.00313
AFIX  33
H16A  2    0.410070    0.795514   -0.715038    21.00000   -1.50000
H16B  2    0.381702    0.714675   -0.599421    21.00000   -1.50000
H16C  2    0.330120    0.693481   -0.674144    21.00000   -1.50000
AFIX   0
C17   1   -0.288091    0.862412   -0.268545    21.00000    0.06656    0.03998 =
         0.06934   -0.00788   -0.04016    0.00144
AFIX  23
H17A  2   -0.237841    0.904864   -0.258044    21.00000   -1.20000
H17B  2   -0.323292    0.914213   -0.321346    21.00000   -1.20000
AFIX   0
C18   1   -0.380199    0.812934   -0.172097    21.00000    0.08215    0.06169 =
         0.08605   -0.02467   -0.02377    0.00555
AFIX  23
H18A  2   -0.436714    0.779184   -0.184637    21.00000   -1.20000
H18B  2   -0.347022    0.754414   -0.121214    21.00000   -1.20000
AFIX   0
C19   1   -0.438017    0.897182   -0.131663    21.00000    0.07950    0.11050 =
         0.08936   -0.03377   -0.03395    0.04049
AFIX  23
H19A  2   -0.478288    0.952806   -0.178420    21.00000   -1.20000
H19B  2   -0.382738    0.934450   -0.121172    21.00000   -1.20000
AFIX   0
C20   1   -0.521821    0.831266   -0.030831    21.00000    0.12854    0.09354 =
         0.16514   -0.05031   -0.06559    0.05958
AFIX  23
H20A  2   -0.546000    0.767644   -0.036272    21.00000   -1.20000
H20B  2   -0.480173    0.802104    0.021226    21.00000   -1.20000
AFIX   0
C21   1   -0.621186    0.886253    0.004186    21.00000    0.15177    0.13507 =
         0.16477   -0.07348   -0.04399    0.04089
AFIX  23
H21A  2   -0.658692    0.925439   -0.050250    21.00000   -1.20000
H21B  2   -0.599795    0.941045    0.023036    21.00000   -1.20000
AFIX   0
C22   1   -0.704041    0.804290    0.095388    21.00000    0.09745    0.20718 =
         0.08731    0.00655   -0.00679    0.01743
AFIX  33
H22A  2   -0.770622    0.844045    0.117440    21.00000   -1.50000
H22B  2   -0.726336    0.750736    0.076549    21.00000   -1.50000
H22C  2   -0.667490    0.766329    0.149772    21.00000   -1.50000
AFIX   0
PART 5
C10'  1   -0.236348    0.775286   -0.289675   -21.00000    0.07697    0.04544 =
         0.05132   -0.01404   -0.04037    0.01478
SAME C11 > C16
C11'  1   -0.154415    0.847432   -0.385781   -21.00000    0.08791    0.04526 =
         0.06639   -0.00301   -0.05501    0.00233
AFIX  23
H11C  2   -0.196948    0.890364   -0.435759   -21.00000   -1.20000
H11D  2   -0.120937    0.899829   -0.371796   -21.00000   -1.20000
AFIX   0
C12'  1   -0.061061    0.785450   -0.430223   -21.00000    0.10592    0.05983 =
         0.05584   -0.02292   -0.01323   -0.02597
AFIX  23
H12C  2   -0.092209    0.743172   -0.456349   -21.00000   -1.20000
H12D  2   -0.025459    0.733216   -0.377898   -21.00000   -1.20000
AFIX   0
C13'  1    0.025883    0.863520   -0.513617   -21.00000    0.07616    0.06939 =
         0.07045   -0.00625   -0.03433    0.00055
AFIX  23
H13C  2   -0.012655    0.919690   -0.561579   -21.00000   -1.20000
H13D  2    0.059468    0.901462   -0.485182   -21.00000   -1.20000
AFIX   0
C14'  1    0.116957    0.814229   -0.568687   -21.00000    0.10809    0.04446 =
         0.06016   -0.00625   -0.03692   -0.01325
AFIX  23
H14C  2    0.171329    0.872765   -0.615234   -21.00000   -1.20000
H14D  2    0.084312    0.793384   -0.610121   -21.00000   -1.20000
AFIX   0
C15'  1    0.182132    0.718308   -0.516310   -21.00000    0.07511    0.08598 =
         0.10176   -0.00288   -0.02815   -0.00728
AFIX  23
H15C  2    0.133475    0.653435   -0.481987   -21.00000   -1.20000
H15D  2    0.203354    0.731347   -0.464645   -21.00000   -1.20000
AFIX   0
C16'  1    0.288631    0.692846   -0.584531   -21.00000    0.09369    0.10694 =
         0.11006   -0.03703   -0.05067    0.00313
AFIX  33
H16D  2    0.327044    0.628704   -0.544746   -21.00000   -1.50000
H16E  2    0.268488    0.677763   -0.634921   -21.00000   -1.50000
H16F  2    0.338470    0.755789   -0.617554   -21.00000   -1.50000
AFIX   0
SAME C17 > C22
C17'  1   -0.347846    0.817107   -0.239282   -21.00000    0.06656    0.03998 =
         0.06934   -0.00788   -0.04016    0.00144
AFIX  23
H17C  2   -0.385704    0.867520   -0.290631   -21.00000   -1.20000
H17D  2   -0.397894    0.754625   -0.193588   -21.00000   -1.20000
AFIX   0
C18'  1   -0.326210    0.875939   -0.181598   -21.00000    0.08215    0.06169 =
         0.08605   -0.02467   -0.02377    0.00555
AFIX  23
H18C  2   -0.266381    0.930362   -0.223664   -21.00000   -1.20000
H18D  2   -0.302430    0.823280   -0.121897   -21.00000   -1.20000
AFIX   0
C19'  1   -0.435696    0.932459   -0.151161   -21.00000    0.07950    0.11050 =
         0.08936   -0.03377   -0.03395    0.04049
AFIX  23
H19C  2   -0.477496    0.945435   -0.201059   -21.00000   -1.20000
H19D  2   -0.415392    1.005399   -0.160543   -21.00000   -1.20000
AFIX   0
C20'  1   -0.519663    0.885992   -0.049484   -21.00000    0.12854    0.09354 =
         0.16514   -0.05031   -0.06559    0.05958
AFIX  23
H20C  2   -0.475909    0.840414   -0.001258   -21.00000   -1.20000
H20D  2   -0.549975    0.948850   -0.032027   -21.00000   -1.20000
AFIX   0
C21'  1   -0.618173    0.819678   -0.028452   -21.00000    0.15177    0.13507 =
         0.16477   -0.07348   -0.04399    0.04089
AFIX  23
H21C  2   -0.592796    0.753581   -0.041966   -21.00000   -1.20000
H21D  2   -0.668425    0.863225   -0.071250   -21.00000   -1.20000
AFIX   0
C22'  1   -0.681008    0.786669    0.083578   -21.00000    0.09745    0.20718 =
         0.08731    0.00655   -0.00679    0.01743
AFIX  33
H22D  2   -0.746376    0.742913    0.100155   -21.00000   -1.50000
H22E  2   -0.630434    0.743584    0.125097   -21.00000   -1.50000
H22F  2   -0.705733    0.852750    0.095941   -21.00000   -1.50000
AFIX   0
PART 0
C23   1    0.075349    0.094475    0.050574    11.00000    0.07588    0.04169 =
         0.03998   -0.00850   -0.02930   -0.00280
C24   1    0.176240    0.122542   -0.013779    11.00000    0.06377    0.06676 =
         0.05137   -0.01302   -0.03384    0.00378
AFIX  43
H24   2    0.245387    0.099804    0.003814    11.00000   -1.20000
AFIX   0
C25   1    0.166799    0.190795   -0.111944    11.00000    0.05495    0.07290 =
         0.04411   -0.01746   -0.02321    0.00851
C26   1    0.056879    0.211531   -0.117002    11.00000    0.05165    0.05309 =
         0.03842   -0.01864   -0.01864    0.00756
C27   1    0.056103    0.284895   -0.218902    11.00000    0.05340    0.06199 =
         0.03321   -0.01862   -0.02035    0.01369
C28   1    0.164250    0.309462   -0.274241    11.00000    0.05141    0.10309 =
         0.03837   -0.01569   -0.01898    0.01428
C29   1    0.171776    0.380092   -0.375196    11.00000    0.05012    0.11447 =
         0.03917   -0.01442   -0.01544    0.01469
AFIX  43
H29   2    0.240694    0.404842   -0.423986    11.00000   -1.20000
AFIX   0
C30   1    0.069422    0.408721   -0.394785    11.00000    0.05669    0.07219 =
         0.03576   -0.02393   -0.01719    0.01395
C31   1    0.049323    0.481700   -0.490411    11.00000    0.05755    0.06566 =
         0.03317   -0.02020   -0.01543    0.00657
AFIX  43
H31   2    0.113634    0.505892   -0.545175    11.00000   -1.20000
AFIX   0
PART -1
C32   1    0.246810    0.269153   -0.207277    10.50000    0.04538    0.06068 =
         0.04082   -0.02941   -0.01961    0.01216
SAME C38 < C33
C33   1    0.331527    0.198862   -0.255715    10.50000    0.06829    0.06485 =
         0.04859   -0.03326   -0.03184    0.02135
AFIX  23
H33A  2    0.384059    0.249301   -0.315742    10.50000   -1.20000
H33B  2    0.376072    0.153200   -0.208207    10.50000   -1.20000
AFIX   0
C34   1    0.284058    0.124121   -0.286071    10.50000    0.06610    0.05044 =
         0.05688   -0.01895   -0.02379    0.00798
AFIX  23
H34A  2    0.239715    0.066668   -0.225350    10.50000   -1.20000
H34B  2    0.232420    0.167257   -0.327572    10.50000   -1.20000
AFIX   0
C35   1    0.372087    0.070052   -0.343288    10.50000    0.08023    0.07186 =
         0.06029   -0.03429   -0.03654    0.01595
AFIX  23
H35A  2    0.418455    0.020349   -0.299091    10.50000   -1.20000
H35B  2    0.421834    0.127047   -0.399773    10.50000   -1.20000
AFIX   0
C36   1    0.322882    0.002999   -0.384908    10.50000    0.09615    0.07393 =
         0.06256   -0.03214   -0.03473    0.01385
AFIX  23
H36A  2    0.273737   -0.054461   -0.328342    10.50000   -1.20000
H36B  2    0.275869    0.052551   -0.428535    10.50000   -1.20000
AFIX   0
C37   1    0.409906   -0.049671   -0.442427    10.50000    0.12508    0.08087 =
         0.08288   -0.04535   -0.03999    0.02951
AFIX  23
H37A  2    0.459859    0.007641   -0.498300    10.50000   -1.20000
H37B  2    0.456079   -0.100204   -0.398445    10.50000   -1.20000
AFIX   0
C38   1    0.363421   -0.111492   -0.483220    10.50000    0.21531    0.08055 =
         0.12125   -0.06565   -0.09790    0.04453
AFIX 137
H38A  2    0.291414   -0.142867   -0.437824    10.50000   -1.50000
H38B  2    0.415895   -0.170404   -0.490090    10.50000   -1.50000
H38C  2    0.352275   -0.062004   -0.548667    10.50000   -1.50000
AFIX   0
SAME C44 < C39
C39   1    0.312802    0.353780   -0.200187    10.50000    0.04266    0.04998 =
         0.05017   -0.02296   -0.00644    0.00726
AFIX  23
H39A  2    0.367490    0.313968   -0.160934    10.50000   -1.20000
H39B  2    0.355787    0.400194   -0.268166    10.50000   -1.20000
AFIX   0
C40   1    0.241291    0.426816   -0.153414    10.50000    0.05450    0.05839 =
         0.05743   -0.04183   -0.00904    0.01314
AFIX  23
H40A  2    0.200107    0.380639   -0.084643    10.50000   -1.20000
H40B  2    0.185092    0.465030   -0.191410    10.50000   -1.20000
AFIX   0
C41   1    0.306605    0.512126   -0.149548    10.50000    0.06282    0.07717 =
         0.05022   -0.04600   -0.00531    0.00348
AFIX  23
H41A  2    0.352103    0.554850   -0.217668    10.50000   -1.20000
H41B  2    0.252574    0.563298   -0.127765    10.50000   -1.20000
AFIX   0
C42   1    0.382654    0.465082   -0.081179    10.50000    0.05367    0.04620 =
         0.04816   -0.01266   -0.00102   -0.00930
AFIX  23
H42A  2    0.439909    0.417571   -0.105295    10.50000   -1.20000
H42B  2    0.338176    0.418834   -0.013787    10.50000   -1.20000
AFIX   0
C43   1    0.441628    0.552271   -0.073955    10.50000    0.06486    0.05751 =
         0.06294   -0.02515   -0.01277   -0.01077
AFIX  23
H43A  2    0.484409    0.599758   -0.141613    10.50000   -1.20000
H43B  2    0.384360    0.598541   -0.048132    10.50000   -1.20000
AFIX   0
C44   1    0.520134    0.505460   -0.007685    10.50000    0.04604    0.09600 =
         0.06584   -0.02774   -0.00666   -0.01578
AFIX 137
H44A  2    0.477771    0.461418    0.060327    10.50000   -1.50000
H44B  2    0.556897    0.565138   -0.007554    10.50000   -1.50000
H44C  2    0.576980    0.459267   -0.032567    10.50000   -1.50000
AFIX   0
PART -2
C32'  1    0.247691    0.233000   -0.215757    10.50000    0.04538    0.06068 =
         0.04082   -0.02941   -0.01961    0.01216
SAME C33 > C38
C33'  1    0.320241    0.149897   -0.254012    10.50000    0.05751    0.08278 =
         0.06913   -0.03596   -0.02874    0.03349
AFIX  23
H33C  2    0.367031    0.190711   -0.322085    10.50000   -1.20000
H33D  2    0.371517    0.111668   -0.210801    10.50000   -1.20000
AFIX   0
C34'  1    0.255830    0.065942   -0.256900    10.50000    0.08600    0.07034 =
         0.07623   -0.02490   -0.03507    0.01299
AFIX  23
H34C  2    0.197906    0.103857   -0.292948    10.50000   -1.20000
H34D  2    0.216662    0.018821   -0.187741    10.50000   -1.20000
AFIX   0
C35'  1    0.327272   -0.006987   -0.306709    10.50000    0.15200    0.12146 =
         0.17309   -0.10592   -0.07772    0.06670
AFIX  23
H35C  2    0.385967   -0.045277   -0.271724    10.50000   -1.20000
H35D  2    0.364747    0.038667   -0.376857    10.50000   -1.20000
AFIX   0
C36'  1    0.249774   -0.094979   -0.303168    10.50000    0.19173    0.19897 =
         0.23446   -0.16325   -0.12799    0.08148
AFIX  23
H36C  2    0.205438   -0.131022   -0.233192    10.50000   -1.20000
H36D  2    0.195837   -0.053472   -0.342728    10.50000   -1.20000
AFIX   0
C37'  1    0.297206   -0.180437   -0.336192    10.50000    0.24843    0.16190 =
         0.25831   -0.05742   -0.13981    0.05253
AFIX  23
H37C  2    0.356537   -0.220201   -0.302536    10.50000   -1.20000
H37D  2    0.331721   -0.148063   -0.408947    10.50000   -1.20000
AFIX   0
C38'  1    0.207269   -0.258999   -0.312618    10.50000    0.19078    0.21855 =
         0.23227   -0.02574   -0.14783   -0.06829
AFIX 137
H38D  2    0.223146   -0.331037   -0.263944    10.50000   -1.50000
H38E  2    0.205982   -0.265129   -0.373769    10.50000   -1.50000
H38F  2    0.134234   -0.231887   -0.284821    10.50000   -1.50000
AFIX   0
SAME C39 > C44
C39'  1    0.323241    0.312601   -0.212962    10.50000    0.05406    0.06362 =
         0.04941   -0.00381   -0.02118    0.00483
AFIX  23
H39C  2    0.372103    0.269624   -0.168604    10.50000   -1.20000
H39D  2    0.372353    0.349872   -0.280770    10.50000   -1.20000
AFIX   0
C40'  1    0.261309    0.398077   -0.177792    10.50000    0.06011    0.08834 =
         0.06615   -0.04767   -0.00326   -0.01101
AFIX  23
H40C  2    0.201127    0.430676   -0.212334    10.50000   -1.20000
H40D  2    0.225303    0.362344   -0.105495    10.50000   -1.20000
AFIX   0
C41'  1    0.334808    0.487896   -0.195788    10.50000    0.10288    0.10077 =
         0.07380   -0.02758   -0.00977   -0.04630
AFIX  23
H41C  2    0.392193    0.454870   -0.158046    10.50000   -1.20000
H41D  2    0.374679    0.519360   -0.267462    10.50000   -1.20000
AFIX   0
C42'  1    0.279333    0.576923   -0.169029    10.50000    0.10975    0.16100 =
         0.14274   -0.10764    0.05727   -0.07502
AFIX  23
H42C  2    0.249106    0.547273   -0.095702    10.50000   -1.20000
H42D  2    0.214686    0.602708   -0.198732    10.50000   -1.20000
AFIX   0
C43'  1    0.350310    0.674815   -0.200362    10.50000    0.13913    0.18260 =
         0.08858   -0.03248   -0.01001   -0.04055
AFIX  23
H43C  2    0.414534    0.652090   -0.169991    10.50000   -1.20000
H43D  2    0.379851    0.707935   -0.273764    10.50000   -1.20000
AFIX   0
C44'  1    0.277013    0.756271   -0.165488    10.50000    0.28816    0.11893 =
         0.18502   -0.06572    0.10881    0.01463
AFIX 137
H44D  2    0.208115    0.769760   -0.187658    10.50000   -1.50000
H44E  2    0.317272    0.825005   -0.193577    10.50000   -1.50000
H44F  2    0.257972    0.727038   -0.092544    10.50000   -1.50000

AFIX   0
HKLF 4


REM  User-defined
REM R1 =  0.0543 for    6047 Fo > 4sig(Fo)  and  0.0892 for all    9121 data
REM    606 parameters refined using    144 restraints

END

WGHT      0.0600      1.1776

REM Instructions for potential hydrogen bonds
EQIV $2 -x, -y+1, -z-1
HTAB C29 Br1_$2

REM Highest difference peak  0.681,  deepest hole -0.649,  1-sigma level  0.062
Q1    1  -0.4838  0.5361 -0.4434  11.00000  0.05    0.53
Q2    1   0.2354 -0.1684 -0.2642  11.00000  0.05    0.49
Q3    1  -0.5345  0.6405 -0.4219  11.00000  0.05    0.49
Q4    1  -0.5603  0.8977 -0.0873  11.00000  0.05    0.46
Q5    1  -0.5773  0.7994  0.0429  11.00000  0.05    0.35
Q6    1  -0.4444  0.6319 -0.4801  11.00000  0.05    0.35
Q7    1   0.0011 -0.0498  0.2212  11.00000  0.05    0.35
Q8    1   0.2978  0.7386 -0.1517  11.00000  0.05    0.34
Q9    1   0.0866 -0.0360  0.1520  11.00000  0.05    0.34
Q10   1  -0.0156  0.0112  0.1714  11.00000  0.05    0.32
;
_shelx_res_checksum              9177

_exptl_crystal_recrystallization_method 'Re-crystallisation from solvent'
